# Supplementary material for: Cytokine systems approach demonstrates differences in innate and pro-inflammatory host responses between genetically distinct MERS-CoV isolates
Source: BMC Genomics. 2014 Dec 22;15(1):1161. doi: 10.1186/1471-2164-15-1161 (PMC4522970; doi:10.1186/1471-2164-15-1161)
Supplement: Supplementary file 5 — Additional file 5: R implementation of maximal bipartite graph matching algorithm to calculate differences in persistence homology barcodes. (TXT 2 KB) [file 12864_2014_7078_MOESM5_ESM.txt]

###calculates differences between persistence homology barcodes
###of two metric spaces X and Y, using maximum bipartite graph matching
###of weighted bipartite graphs, with overlap in barcodes of same homology class

PERS.DIFF<-function(X,Y,max_dim=2,max_f=2)
{
#input:
#X...distance matrix
#Y...distance matrix
#barcode_dim...barcode dimensions taken into account for persistence difference
#max_dim...maximum dimension of homology group
#max_f...maximum value of radius for metric Vietoris-Rips complexes

lapply(c('intervals','phom','igraph'), require, character.only=T)

A <- pHom(as.matrix(X)/max(X), max_dim, max_f, metric="distance_matrix")
B <- pHom(as.matrix(Y)/max(Y), max_dim, max_f, metric="distance_matrix")


#####barcode distance function

barcode_dist<-function(A,B,d){
#A persistence barcode of data set A with dimension d
#B persistence barcode of dats set B with dimension d

A=A[A[,1]==d,]
B=B[B[,1]==d,]

A=Intervals(A[,-1])
B=Intervals(B[,-1])

IO=interval_overlap(A,B)
IOidx=which(lapply(IO,length)>0)
nrowA=nrow(A);nrowB=nrow(B)
Adj=matrix(0,nrow=nrowA+nrowB,ncol=nrowA+nrowB)

for (k in IOidx){
for (j in unlist(IO[k])){
Adj[k,nrowA+j]<-min(A[k,][[2]],B[j,][[2]])-max(A[k,][[1]],B[j,][[1]])
}
}

g<-graph.adjacency(Adj,mode="undirected",weighted=TRUE)
V(g)$type=c(rep(0,nrowA),rep(1,nrowB))

similarity=maximum.bipartite.matching(g)$matching_weight
difference= -2*similarity+(sum(A[,2]-A[,1])+sum(B[,2]-B[,1]))

output=list(similarity,difference)
names(output)<-c("similarity","difference")

return(output)
}


###output and report on barcodes

L<-list()
for (d in c(1:(1+min(max(A[,1]),max(B[,1])))))
{
L[[d]]<-barcode_dist(A,B,(d-1))$difference
}
names(L)<-sapply(c(0:(d-1)),function(k) paste(k,"-homology difference",sep="",collapse=""))


report<-list(table(A[,1]),table(B[,1]))
names(report)<-sapply(c('X','Y'),function(k) paste('# barcodes per homology class: ',k,sep="",collapse=""))
return(list(L,report))
}
